# Supplementary material for: Patients with Common Variable Immunodeficiency Complicated by Autoimmune Phenomena Have Lymphopenia and Reduced Treg, Th17, and NK Cells
Source: J Clin Med. 2021 Jul 29;10(15):3356. doi: 10.3390/jcm10153356 (PMC8348468; doi:10.3390/jcm10153356)
Supplement: Supplementary file 1 [file jcm-10-03356-s001.zip]

Archive with 1 entries (1 files):
- jcm-1255757-supplementary.pdf
